# Supplementary material for: Molecular Detection of the Seed-Borne Pathogen Colletotrichum lupini Targeting the Hyper-Variable IGS Region of the Ribosomal Cluster
Source: Plants (Basel). 2019 Jul 14;8(7):222. doi: 10.3390/plants8070222 (PMC6681257; doi:10.3390/plants8070222)
Supplement: Supplementary file 1 [file plants-08-00222-s001.zip]

Archive with 5 entries (5 files):
- Figure S1.pdf
- Figure S2.pdf
- Figure S3v2.pdf
- Figure S4v2.pdf
- Table S1.pdf
